# Supplementary material for: Diagnostic value of plasma HSP90α levels for detection of hepatocellular carcinoma
Source: BMC Cancer. 2020 Jan 2;20:6. doi: 10.1186/s12885-019-6489-0 (PMC6941289; doi:10.1186/s12885-019-6489-0)
Supplement: Supplementary file 1 — Additional file 1: The raw data of healthy donors cohort. [file 12885_2019_6489_MOESM1_ESM.xlsx]

## Sheet: Sheet1
NO.	Age (years)	HSP90α (ng/ml)	AFP (ng/ml)
1	<50	50.4	2.62
2	<50	57.2	1.73
3	<50	37.86	85.48
4	<50	38.06	1.78
5	<50	37.1	1.1
6	<50	46.9	1.39
7	<50	107.4	1.63
8	<50	62.4	2.21
9	<50	48.3	2.63
10	≥50	39	6.26
11	≥50	28	2.91
12	<50	47.9	1.68
13	<50	55	1.24
14	<50	34.36	8.34
15	<50	41	1.33
16	<50	29.9	2.51
17	<50	32.8	4.5
18	<50	57.4	2.66
19	<50	31.1	1.77
20	<50	45.7	2.6
21	<50	47.1	4.97
22	<50	49.5	1.97
23	<50	26.67	2.27
24	<50	45.1	3.91
25	<50	31.85	8.42
26	≥50	37.3	2.24
27	<50	35.5	2.61
28	<50	39	4.12
29	<50	36.7	4.07
30	<50	116.8	5.59
31	<50	32.8	0.93
32	<50	25.9	1.19
33	<50	52.4	1.24
34	<50	34.75	1.43
35	<50	29.16	0.86
36	≥50	40.6	2.62
37	<50	83.7	1.83
38	<50	39.2	1.2
39	<50	28.97	4.55
40	<50	38.64	2.47
41	<50	32.8	1.61
42	<50	44.9	2.05
43	<50	37.1	0.92
44	<50	69.1	4.39
45	<50	64	2.12
46	<50	58.2	5.32
47	<50	26.3	2.13
48	<50	67.7	3.97
49	<50	41	0.83
50	<50	58.4	4.78
51	<50	80.9	0.79
52	<50	89.5	3.13
53	<50	57.4	3.2
54	<50	85.8	3.11
55	<50	79.2	2.28
56	<50	27.05	1.58
57	<50	48.9	3.32
58	<50	39	3.79
59	≥50	40	1.8
60	≥50	41.8	6.09
61	<50	44.7	1.34
62	<50	23.63	1.76
63	<50	84.5	1.84
64	<50	32.24	1.51
65	≥50	38.06	4.24
66	<50	31.66	0.93
67	<50	38.64	3.2
68	<50	27.24	4.53
69	<50	41.8	3.85
70	<50	25.15	1.28
71	<50	25.9	1.71
72	<50	36.9	1.27
73	<50	63.8	2.02
74	≥50	49.7	6.67
75	<50	69.1	1.09
76	<50	57.2	3.39
77	≥50	29.54	1.79
78	<50	35.14	3.9
79	<50	39.4	1.14
80	<50	87.6	1.77
81	<50	23.8	2.12
82	<50	38.06	1.73
83	<50	73.1	2.65
84	<50	47.3	7.22
85	<50	45.3	2.28
86	<50	73.1	4.17
87	<50	24.4	3.44
88	<50	30.7	11.98
89	<50	39.2	5.36
90	<50	55.8	1.5
91	<50	36.7	6.79
92	<50	56.8	2.68
93	<50	63.4	2.73
94	<50	36.9	4.58
95	<50	37.1	2.09
96	<50	60.1	1.88
97	≥50	49.3	1.34
98	<50	55	2.6
99	<50	60.9	2.45
100	<50	50.7	1.24
101	<50	81	3.54
102	<50	76.1	2
103	≥50	67.5	2.4
104	<50	54.8	2.57
105	≥50	64.7	2.9
106	≥50	49.9	2.13
107	<50	63.2	1.36
108	<50	50.4	3.42
109	<50	46.2	1.5
110	<50	58.2	2.42
111	<50	52.7	1.3
112	<50	47.2	4.23
113	≥50	55.3	3.43
114	<50	33.5	4.13
115	≥50	40.7	3.45
116	<50	46.1	1.89
117	<50	51.7	3.11
118	<50	66.9	3.22
119	<50	54.8	2.78
120	<50	21.7	1.35
121	≥50	52.1	2.35
122	≥50	51.7	5.34
123	≥50	54.2	4.9
124	≥50	47.1	1.9
125	≥50	37.1	1.01
126	<50	38.65	1.14
127	≥50	50.5	1.66
128	<50	55.7	1.79
129	≥50	37.5	1.87
130	<50	21.03	3.99
131	<50	32.2	2.16
132	<50	33.84	6.29
133	≥50	77.1	3.19
134	≥50	39.6	2.07
135	≥50	50.9	1.32
136	≥50	30.4	1.45
137	<50	40	2.23
138	≥50	51.5	3.43
139	<50	42.6	2.66
140	<50	49.3	2.05
141	<50	52.7	3.22
142	≥50	59.4	2.25
143	<50	44.75	1.99
144	<50	38.46	3.68
145	<50	27.8	4.78
146	<50	23.5	5.09
147	<50	33.66	3.42
148	<50	29	2.59
149	≥50	66.3	1.32
150	<50	40.7	2.68
151	<50	80.9	2.07
152	<50	77.3	2.06
153	<50	50.1	3.79
154	<50	31.5	2.08
155	<50	78.5	2.57
156	<50	41.1	2
157	≥50	48.8	0.96
158	≥50	43.4	2.03
159	<50	55.7	5.24
160	<50	67.6	1.44
161	<50	28.83	1.89
162	≥50	28.5	2.57
163	<50	20.06	1.63
164	<50	60.5	2.8
165	<50	73.6	5.38
166	<50	49.5	1.53
167	≥50	54.1	2.55
168	<50	34.4	3.51
169	<50	38.8	8.61
170	<50	62.5	1.23
171	<50	27.1	2.11
172	<50	41.5	1.39
173	<50	43.3	3.04
174	<50	75	2.52
175	≥50	67.4	2.32
176	<50	73.4	1.61
177	<50	62	1.71
178	≥50	32.2	1.93
179	<50	60.6	1.47
180	<50	44.4	5.18
181	<50	63	5.76
182	<50	56.7	1.56
183	<50	51.1	1.9
184	≥50	58	1.12
185	<50	56	4.09
186	≥50	36.4	2.32
187	≥50	40.9	4.83
188	<50	75.3	2.74
189	≥50	55.6	1.59
190	<50	61.2	1.2
191	<50	63.6	3.9
192	≥50	63.4	1.99
193	<50	27.27	3.06
194	≥50	27.65	1.75
195	<50	37.9	1.77
196	<50	36.9	3.02
197	<50	21.07	3.55
198	≥50	43.8	2.45
199	<50	39.3	1.54
200	<50	38.06	2
201	<50	34.6	3.28
202	<50	38.34	1.73
203	<50	22.64	2.23
204	<50	16.9	2.56
205	<50	14.83	1.98
206	<50	20.13	1.3
207	<50	70.7	3.39
208	<50	41.5	1.17
209	<50	39.5	2.06
210	≥50	40.05	1.72
211	<50	33.9	3.8
212	<50	34.3	0.64
213	<50	36.9	1.01
214	<50	43.2	1.54
215	<50	46	3.07
216	<50	50.3	0.82
217	<50	49.5	2.71
218	<50	51.5	2.91
219	<50	30	1.53
220	<50	43.7	4.14
221	<50	25.5	3.38
222	≥50	23.13	3.17
223	<50	35.8	3.51
224	<50	63.7	2.06
225	<50	36.2	4.13
226	<50	31.06	1.41
227	<50	40	2.5
228	<50	47.4	1
229	<50	37.5	1.96
230	<50	43.1	8
