# Supplementary material for: Diagnostic value of plasma HSP90α levels for detection of hepatocellular carcinoma
Source: BMC Cancer. 2020 Jan 2;20:6. doi: 10.1186/s12885-019-6489-0 (PMC6941289; doi:10.1186/s12885-019-6489-0)
Supplement: Supplementary file 2 — Additional file 2: The raw data of hepatic hemangionma patients cohort. [file 12885_2019_6489_MOESM2_ESM.xlsx]

## Sheet: Sheet1
NO.	Age (years)	HSP90α (ng/ml)	AFP (ng/ml)
1	<50	72.8	2.01
2	<50	39	1.34
3	≥50	48.7	0.97
4	<50	27.96	7.81
5	<50	163.7	2.27
6	<50	85.2	3.05
7	≥50	111	2.73
8	<50	38.7	0.58
9	≥50	42.5	0.56
10	≥50	46.3	3.46
11	<50	42	2.14
12	≥50	40.1	2.52
13	≥50	27.7	5.12
14	≥50	25.24	0.94
15	<50	42.1	1.74
16	<50	71.3	1.82
17	<50	145	3.58
18	<50	125.9	1.21
19	<50	33.56	2.4
20	≥50	170.8	3.52
21	≥50	54.4	6.24
22	<50	19.46	2.83
23	<50	15.18	3.48
24	≥50	63.9	2.01
25	≥50	27	3.12
26	<50	70.6	2.85
27	≥50	49.3	2.03
28	<50	24.2	6.85
