# Supplementary material for: Diagnostic value of plasma HSP90α levels for detection of hepatocellular carcinoma
Source: BMC Cancer. 2020 Jan 2;20:6. doi: 10.1186/s12885-019-6489-0 (PMC6941289; doi:10.1186/s12885-019-6489-0)
Supplement: Supplementary file 3 — Additional file 3: The raw data of secondary hepatic carcinoma patients cohort. [file 12885_2019_6489_MOESM3_ESM.xlsx]

## Sheet: Sheet1
NO.	Age (years)	HSP90α (ng/ml)	AFP (ng/ml)
1	<50	132.3	2.01
2	<50	84.8	2.36
3	<50	49	4.25
4	<50	152.4	3.32
5	≥50	124	3.59
6	≥50	48.9	1.7
7	≥50	46.7	1.88
8	≥50	166	1.02
9	≥50	25.3	2.2
10	≥50	199.6	10.06
11	≥50	64.9	4.42
12	≥50	32.6	1.07
13	≥50	33.6	4.73
14	≥50	22.16	2.6
15	<50	60	2.75
16	≥50	60.4	10.41
17	≥50	16.84	2.36
18	≥50	42.8	1.29
19	≥50	30.86	1.79
20	≥50	30.43	3.11
21	≥50	21.3	1.47
22	≥50	217	2.15
23	≥50	55.7	2.51
24	≥50	24.3	3.4
25	≥50	159.4	2.09
26	≥50	28.7	1.99
27	≥50	72.6	0.99
28	<50	66.6	3.84
29	≥50	54.5	6.06
30	≥50	19.82	1.45
31	≥50	33.9	2.13
32	<50	68.1	3.38
33	≥50	170.5	7.14
34	≥50	32.95	3.39
35	≥50	88.7	4.75
36	≥50	191	2.71
37	≥50	248.6	4.24
38	≥50	67.8	3.32
39	≥50	107.3	2.06
40	≥50	128.7	7.78
41	≥50	58.2	1.64
42	≥50	41.1	1.97
43	≥50	88	13.15
44	<50	428	6.4
45	≥50	48.6	1.56
46	<50	33.55	1.96
47	≥50	85.7	3.52
48	≥50	80.9	3.05
49	≥50	55	4.66
50	≥50	45.5	1.74
51	<50	73.8	5.09
52	<50	122.3	3.78
53	<50	368.6	2.49
54	≥50	167.6	1.78
55	≥50	115.3	3.65
56	<50	177.7	4
57	≥50	58.2	2.76
58	≥50	379	1.26
59	≥50	70.2	6.23
60	≥50	94.9	2.02
61	≥50	358.4	5.76
62	≥50	73.2	1.45
63	≥50	80.3	3.07
64	≥50	50.1	1.48
65	≥50	72.6	2.8
66	≥50	58	2.4
67	<50	315	1.33
68	≥50	268	3.1
69	<50	326.5	5.19
70	<50	129	2.03
71	≥50	76.6	3.15
72	≥50	32.8	5.53
73	≥50	33.84	4.96
74	≥50	62.2	1.96
75	≥50	113	2.61
76	<50	175.8	2.96
77	<50	147.3	3.41
78	≥50	565	2.14
79	≥50	556	1.27
80	≥50	111.6	3.56
81	≥50	279	3.11
82	<50	60.7	1.51
83	≥50	75.4	1.39
84	≥50	103	4.38
85	≥50	29.9	2.02
86	≥50	51.7	2.72
87	≥50	121.7	390.37
88	≥50	38	3.81
89	≥50	52.6	2.92
90	≥50	113.8	4.14
91	≥50	295	6.16
92	≥50	56.1	12.8
93	≥50	71	49.65
94	≥50	24.2	1.46
95	≥50	46.9	0.91
96	≥50	38.1	1.46
97	<50	42.4	237.06
98	<50	67.6	0.98
99	≥50	26.15	3.58
100	≥50	34.75	3.56
101	≥50	311	2.03
102	≥50	182.5	2.93
103	≥50	59.2	104.96
104	≥50	78.8	1.78
105	≥50	87.4	1.97
106	≥50	98	150
107	≥50	103.4	3.24
108	≥50	40.8	2.75
109	≥50	113.2	2.85
110	≥50	29.4	6.26
111	≥50	311	1.72
112	<50	133.8	1.99
113	≥50	50.5	4.15
114	<50	57.7	5.73
