# Supplementary material for: Diagnostic value of plasma HSP90α levels for detection of hepatocellular carcinoma
Source: BMC Cancer. 2020 Jan 2;20:6. doi: 10.1186/s12885-019-6489-0 (PMC6941289; doi:10.1186/s12885-019-6489-0)
Supplement: Supplementary file 4 — Additional file 4: The raw data of hepatocellular carcinoma patients cohort. [file 12885_2019_6489_MOESM4_ESM.xlsx]

## Sheet: Sheet1
NO.	age (years)	BCLC stage	HBV infection	Liver Cirrhosis	tumor size	tumor number	PVTT	EHM	Child-Pugh	HSP90α (ng/ml)	AFP (ng/ml)
1	<50	C	Present	Absent	2-4.99 cm	single	present	absent	A	33.5	957.29
2	≥50	A	Present	Present	≥5 cm	single	absent	absent	B	41.9	562.3
3	≥50	C	Present	Absent	2-4.99 cm	single	absent	absent	A	18.05	5.18
4	<50	B	Present	Present	≥5 cm	single	absent	absent	A	76.4	16.28
5	<50	C	Present	Present	≥5 cm	multiple	present	present	B	123	2000
6	≥50	B	Present	Absent	≥5 cm	multiple	absent	absent	B	15.64	21.98
7	<50	C	Present	Absent	≥5 cm	single	present	present	A	73	30.07
8	≥50	C	Absent	Absent	≥5 cm	multiple	absent	present	B	393	6.96
9	≥50	B	Present	Present	≥5 cm	multiple	absent	present	B	243.5	4.41
10	≥50	B	Present	Absent	≥5 cm	single	absent	absent	A	173.6	10.92
11	≥50	B	Present	Absent	≥5 cm	multiple	absent	absent	B	218.7	11596.7
12	≥50	C	Absent	Present	≥5 cm	multiple	present	absent	A	354.6	317979
13	≥50	B	Absent	Absent	2-4.99 cm	multiple	absent	absent	A	83.5	3236.56
14	<50	A	Present	Absent	2-4.99 cm	single	absent	absent	A	100.1	1072.61
15	≥50	C	Present	Present	≥5 cm	single	present	present	B	313	1171.5
16	<50	B	Present	Present	≥5 cm	single	present	absent	A	220.7	1728.68
17	<50	C	Present	Absent	≥5 cm	multiple	present	present	A	253.6	130371
18	≥50	C	Present	Present	≥5 cm	single	present	present	B	160.7	71120.6
19	≥50	C	Present	Present	≥5 cm	single	present	absent	B	366.5	104207
20	<50	B	Present	Present	≥5 cm	multiple	present	present	A	116.6	3008.82
21	≥50	A	Present	Absent	2-4.99 cm	single	absent	absent	A	54.6	1.52
22	<50	C	Present	Present	≥5 cm	single	present	present	B	419	5645.05
23	≥50	A	Present	Present	<2-4.99 cm cm	single	absent	absent	A	40.4	4.21
24	≥50	A	Present	Absent	2-4.99 cm	single	absent	absent	A	55.8	127.24
25	≥50	B	Present	Absent	≥5 cm	single	absent	absent	A	32.45	745.53
26	≥50	C	Absent	Absent	≥5 cm	single	present	present	A	321.5	2000
27	≥50	C	Present	Present	≥5 cm	multiple	absent	absent	A	303	31.17
28	<50	C	Present	Absent	≥5 cm	single	present	present	A	81.1	44697.9
29	<50	C	Present	Absent	≥5 cm	multiple	absent	absent	B	145.4	4.93
30	≥50	B	Present	Present	≥5 cm	multiple	absent	absent	A	116	4225.06
31	<50	C	Present	Absent	≥5 cm	multiple	present	present	A	93.6	9.91
32	<50	D	Present	Present	≥5 cm	single	present	absent	C	354	17912.3
33	<50	C	Absent	Absent	≥5 cm	multiple	present	absent	A	379	2000
34	<50	C	Present	Absent	≥5 cm	multiple	present	present	A	419	1599.29
35	<50	C	Present	Present	≥5 cm	multiple	present	absent	A	60.9	5002.97
36	<50	B	Present	Absent	≥5 cm	multiple	absent	absent	A	87.5	35520.7
37	<50	C	Present	Absent	≥5 cm	multiple	absent	present	A	83.7	4183.96
38	<50	C	Present	Present	≥5 cm	multiple	present	absent	B	212.3	395.58
39	≥50	C	Present	Present	≥5 cm	single	present	absent	A	21.46	23.4
40	<50	C	Present	Absent	≥5 cm	single	absent	absent	A	153	57950.4
41	≥50	C	Absent	Present	≥5 cm	single	absent	present	B	147.5	7.07
42	≥50	C	Absent	Absent	≥5 cm	multiple	absent	present	B	60.3	2.36
43	<50	B	Present	Absent	≥5 cm	multiple	absent	absent	A	95	3.63
44	<50	A	Absent	Present	≥5 cm	multiple	absent	present	A	122.4	8.4
45	≥50	D	Absent	Absent	≥5 cm	multiple	absent	present	C	329	6.06
46	≥50	C	Absent	Absent	≥5 cm	single	present	present	B	214	63881.3
47	≥50	A	Absent	Absent	2-4.99 cm	single	absent	absent	A	48.5	2.28
48	≥50	A	Present	Absent	2-4.99 cm	single	absent	absent	A	69.7	48.7
49	≥50	A	Absent	Absent	≥5 cm	single	absent	absent	B	95.8	147195
50	<50	B	Present	Absent	≥5 cm	multiple	absent	absent	A	68.4	6027.82
51	<50	C	Absent	Present	2-4.99 cm	multiple	present	absent	C	55.9	55.21
52	<50	C	Present	Present	≥5 cm	multiple	present	present	B	288.3	352.04
53	<50	C	Present	Present	≥5 cm	single	absent	present	A	70	53900.2
54	<50	A	Present	Absent	≥5 cm	single	absent	absent	A	110.8	3590.12
55	≥50	A	Present	Present	2-4.99 cm	single	absent	absent	A	68	557.43
56	<50	B	Present	Present	≥5 cm	single	absent	absent	A	70.3	180.39
57	≥50	B	Present	Absent	2-4.99 cm	multiple	absent	absent	A	198	760.77
58	≥50	C	Present	Absent	≥5 cm	multiple	present	absent	A	41.2	109.47
59	≥50	C	Present	Absent	≥5 cm	multiple	present	absent	A	126.8	199.83
60	≥50	D	Absent	Present	≥5 cm	single	absent	absent	B	46.4	5.97
61	≥50	C	Absent	Present	≥5 cm	single	absent	absent	A	125.5	142037
62	<50	C	Absent	Present	≥5 cm	multiple	present	absent	A	77.2	4.91
63	<50	A	Present	Present	≥5 cm	single	absent	absent	A	70.2	645.67
64	≥50	C	Present	Present	≥5 cm	multiple	present	absent	B	100.4	19.5
65	<50	D	Absent	Present	≥5 cm	single	present	absent	C	143.8	19.01
66	<50	C	Present	Present	<2-4.99 cm cm	multiple	absent	present	B	331	3310.05
67	<50	C	Present	Present	≥5 cm	single	absent	absent	A	132.3	4792.46
68	≥50	A	Present	Present	2-4.99 cm	multiple	absent	absent	A	36.2	5.05
69	<50	C	Present	Present	≥5 cm	multiple	absent	absent	A	226.6	400000
70	≥50	A	Absent	Present	2-4.99 cm	single	absent	absent	A	64.3	6.52
71	≥50	C	Present	Present	≥5 cm	single	present	absent	A	114.8	15.92
72	<50	C	Present	Absent	≥5 cm	single	present	absent	A	301	2000
73	≥50	B	Absent	Absent	2-4.99 cm	single	absent	absent	A	44.2	2.62
74	≥50	B	Present	Present	≥5 cm	multiple	absent	present	A	78.4	1844
75	≥50	A	Present	Absent	2-4.99 cm	single	absent	absent	A	100	12.8
76	≥50	C	Present	Present	≥5 cm	single	present	absent	B	195.6	23.31
77	<50	C	Absent	Present	≥5 cm	multiple	present	absent	A	373	52.8
78	≥50	C	Present	Absent	≥5 cm	single	present	absent	A	351	16.3
79	<50	C	Present	Absent	≥5 cm	multiple	absent	absent	B	274	2000
80	≥50	C	Present	Present	≥5 cm	single	absent	absent	B	196.8	4410.72
81	<50	B	Present	Present	≥5 cm	multiple	present	present	A	122.3	114.7
82	≥50	C	Present	Present	≥5 cm	single	present	present	A	65.9	31853.2
83	≥50	C	Present	Absent	≥5 cm	single	present	absent	B	200.6	641.55
84	≥50	B	Absent	Present	≥5 cm	single	absent	absent	A	122.7	505.13
85	<50	A	Absent	Present	≥5 cm	single	absent	absent	A	214.6	98.72
86	≥50	C	Present	Present	≥5 cm	single	absent	absent	A	143.2	492.68
87	<50	C	Absent	Absent	≥5 cm	single	present	present	B	312.7	117575
88	<50	C	Absent	Absent	≥5 cm	multiple	absent	present	A	90.8	3.8
89	≥50	C	Present	Present	≥5 cm	multiple	present	present	B	61.9	228.85
90	≥50	C	Present	Present	≥5 cm	multiple	present	present	B	539	35756.4
91	<50	A	Present	Absent	≥5 cm	single	present	absent	B	125	13.71
92	≥50	C	Present	Present	≥5 cm	single	absent	absent	A	80.1	14.08
93	≥50	C	Absent	Present	≥5 cm	single	present	present	B	162.3	3.22
94	<50	A	Present	Present	<2-4.99 cm cm	multiple	absent	absent	B	21	6.29
95	≥50	C	Present	Absent	≥5 cm	single	absent	present	A	282.7	37108.2
96	≥50	A	Absent	Present	2-4.99 cm	single	absent	absent	A	44.85	173.92
97	<50	C	Present	Absent	≥5 cm	single	present	present	A	58	2.14
98	≥50	A	Present	Absent	<2-4.99 cm cm	multiple	absent	absent	A	36.84	9.85
99	<50	A	Present	Present	≥5 cm	single	absent	absent	A	58.9	948.34
100	≥50	C	Present	Present	≥5 cm	single	absent	absent	B	61.9	1045.4
101	<50	A	Present	Present	≥5 cm	single	absent	present	A	96.9	8710.33
102	≥50	C	Present	Absent	<2-4.99 cm cm	multiple	present	absent	A	48.9	8.44
103	<50	C	Present	Absent	≥5 cm	multiple	absent	absent	A	90.2	79.24
104	<50	B	Present	Absent	2-4.99 cm	multiple	absent	absent	A	98.6	52.6
105	≥50	C	Absent	Absent	≥5 cm	multiple	present	absent	A	140.4	498.01
106	<50	C	Present	Absent	≥5 cm	single	present	present	A	196	14.64
107	≥50	C	Present	Absent	2-4.99 cm	multiple	present	absent	B	57.7	576.24
108	<50	B	Present	Absent	≥5 cm	multiple	absent	absent	A	138.7	54423.7
109	≥50	A	Absent	Absent	2-4.99 cm	single	absent	absent	A	61.4	133.24
110	<50	C	Present	Absent	≥5 cm	multiple	present	absent	A	449	70975.8
111	≥50	C	Present	Present	2-4.99 cm	single	absent	absent	A	52.7	1272.82
112	<50	C	Present	Present	2-4.99 cm	single	present	absent	A	48.8	3.75
113	<50	C	Present	Absent	≥5 cm	single	absent	absent	B	235.6	170.82
114	<50	B	Absent	Absent	≥5 cm	single	present	absent	B	86.8	8.14
115	<50	A	Present	Absent	2-4.99 cm	single	absent	absent	A	76.8	6.73
116	≥50	C	Present	Present	≥5 cm	multiple	absent	absent	A	113	2.67
117	<50	C	Present	Absent	≥5 cm	multiple	present	absent	B	220.5	400000
118	<50	C	Absent	Present	≥5 cm	single	present	absent	A	122.3	1911.2
119	≥50	B	Absent	Absent	≥5 cm	multiple	present	present	C	239.6	11058.8
120	≥50	C	Present	Present	≥5 cm	single	absent	absent	A	85	6.88
121	≥50	B	Present	Absent	≥5 cm	multiple	absent	absent	A	48.9	26.62
122	<50	C	Present	Present	≥5 cm	multiple	absent	present	B	68.4	141.67
123	<50	A	Present	Present	2-4.99 cm	single	absent	absent	A	29.6	1240.8
124	≥50	B	Absent	Absent	2-4.99 cm	multiple	absent	absent	A	27.6	5.86
125	≥50	B	Absent	Absent	≥5 cm	single	absent	absent	A	49.1	4.54
126	<50	B	Present	Present	≥5 cm	multiple	present	present	B	61.5	71.54
127	≥50	A	Present	Absent	≥5 cm	multiple	absent	absent	A	72.1	3.89
128	≥50	A	Present	Absent	2-4.99 cm	single	absent	absent	A	19.17	546.13
129	≥50	B	Present	Absent	2-4.99 cm	single	absent	present	A	114.6	3774.49
130	≥50	C	Present	Present	2-4.99 cm	single	absent	absent	A	30.4	2118.99
131	≥50	A	Present	Present	2-4.99 cm	single	absent	absent	A	18.38	3.51
132	≥50	A	Present	Present	2-4.99 cm	single	absent	absent	A	55.5	3.48
133	<50	C	Absent	Absent	≥5 cm	multiple	present	absent	A	59.4	257.27
134	<50	A	Present	Absent	≥5 cm	single	present	absent	A	133.7	2000
135	≥50	C	Absent	Absent	≥5 cm	multiple	absent	absent	A	78.4	5068.37
136	<50	B	Present	Absent	≥5 cm	multiple	absent	present	A	33.86	1745.22
137	<50	A	Present	Present	≥5 cm	single	absent	absent	A	48.8	115.39
138	≥50	B	Present	Absent	≥5 cm	multiple	absent	absent	A	54	10471.2
139	≥50	A	Present	Absent	2-4.99 cm	multiple	absent	absent	B	89.9	8.61
140	≥50	B	Absent	Present	2-4.99 cm	single	absent	present	B	289	3491.62
141	<50	A	Present	Present	≥5 cm	single	absent	absent	A	80.7	3
142	≥50	A	Present	Absent	<2-4.99 cm cm	single	absent	absent	A	44	2.21
143	≥50	C	Present	Absent	≥5 cm	multiple	absent	absent	B	496	5805.28
144	≥50	C	Present	Absent	≥5 cm	single	present	absent	B	146.5	1023.34
145	<50	B	Present	Absent	≥5 cm	multiple	absent	absent	A	157.4	221.42
146	≥50	B	Present	Absent	≥5 cm	multiple	absent	absent	A	112.6	1375.13
147	<50	B	Present	Present	2-4.99 cm	multiple	absent	absent	B	47.3	503.35
148	≥50	B	Present	Absent	2-4.99 cm	single	absent	absent	A	23.23	1.23
149	<50	A	Present	Absent	≥5 cm	single	absent	absent	A	19.35	46142
150	≥50	A	Present	Present	≥5 cm	multiple	absent	absent	A	25.45	12.33
151	<50	B	Present	Present	≥5 cm	multiple	absent	absent	A	48.7	13.02
152	≥50	B	Absent	Absent	≥5 cm	single	absent	absent	A	89.3	55044.9
153	≥50	A	Present	Absent	≥5 cm	single	absent	absent	B	46.85	1.49
154	≥50	C	Present	Absent	≥5 cm	single	absent	absent	B	320	2.17
155	<50	C	Present	Present	<2-4.99 cm cm	single	absent	absent	A	83.7	3.94
156	<50	C	Present	Present	≥5 cm	multiple	absent	absent	A	185	848.09
157	<50	B	Present	Absent	2-4.99 cm	single	absent	absent	A	60.6	8.87
158	≥50	A	Present	Present	≥5 cm	single	present	absent	A	55.9	2.15
159	<50	C	Present	Absent	≥5 cm	multiple	present	absent	A	96.4	611.38
160	<50	C	Present	Present	≥5 cm	multiple	absent	absent	A	59.8	64706.8
161	<50	A	Present	Absent	≥5 cm	single	absent	absent	A	69.2	9.54
162	≥50	A	Present	Absent	2-4.99 cm	single	absent	absent	A	88.6	3.88
163	<50	C	Present	Absent	≥5 cm	multiple	present	absent	A	68.9	742.51
164	≥50	C	Absent	Absent	≥5 cm	single	present	absent	A	106.8	6.77
165	≥50	B	Present	Present	≥5 cm	single	absent	absent	A	23.77	3212.82
166	<50	C	Present	Present	≥5 cm	single	absent	absent	B	43.8	269.17
167	≥50	A	Present	Absent	2-4.99 cm	single	absent	absent	A	36.4	4.82
168	<50	C	Present	Absent	≥5 cm	single	absent	absent	A	32.9	115674
169	<50	B	Present	Present	≥5 cm	multiple	absent	absent	A	95.2	2.43
170	≥50	D	Absent	Present	≥5 cm	single	absent	absent	C	96	19.97
171	≥50	C	Present	Present	≥5 cm	multiple	present	absent	B	109.8	1.82
172	≥50	C	Present	Present	≥5 cm	single	present	absent	A	63.5	26.75
173	≥50	A	Present	Present	<2-4.99 cm cm	single	absent	absent	A	44.3	201.95
174	≥50	A	Absent	Absent	2-4.99 cm	single	absent	absent	A	179.7	5
175	<50	C	Present	Present	≥5 cm	multiple	absent	absent	A	42.9	193.22
176	<50	A	Present	Absent	2-4.99 cm	single	absent	absent	A	57.6	5.31
177	≥50	A	Present	Absent	≥5 cm	single	absent	absent	A	33.9	45.32
178	≥50	B	Present	Present	2-4.99 cm	single	absent	absent	A	35.8	2404.49
179	≥50	C	Present	Present	≥5 cm	single	absent	absent	A	106.4	8408.37
180	≥50	B	Absent	Present	≥5 cm	multiple	absent	absent	A	332	103418
181	≥50	C	Absent	Absent	≥5 cm	multiple	absent	present	A	186	1.69
182	≥50	C	Present	Present	2-4.99 cm	single	absent	absent	B	59.6	18.51
183	<50	C	Present	Present	≥5 cm	single	present	absent	B	111	117.8
184	≥50	C	Present	Absent	≥5 cm	multiple	present	absent	A	78.1	67142.8
185	<50	C	Present	Present	≥5 cm	single	present	present	B	136	400000
186	<50	C	Present	Absent	≥5 cm	single	present	absent	B	414	10490
187	<50	C	Present	Present	≥5 cm	single	present	absent	A	172.2	63.09
188	<50	A	Present	Absent	<2-4.99 cm cm	single	absent	absent	A	66.3	1444.47
189	≥50	A	Absent	Absent	≥5 cm	single	absent	absent	A	65	3.58
190	<50	B	Present	Absent	≥5 cm	multiple	present	absent	A	227.6	1531.85
191	<50	C	Absent	Absent	≥5 cm	single	present	absent	A	391	2000
192	≥50	A	Absent	Absent	2-4.99 cm	multiple	absent	absent	A	35.7	1.28
193	<50	C	Present	Absent	≥5 cm	multiple	absent	present	A	154.8	299.72
194	≥50	A	Present	Absent	2-4.99 cm	single	absent	absent	A	27.3	2.3
195	≥50	C	Present	Absent	≥5 cm	multiple	present	present	B	0.08	167.13
196	≥50	C	Absent	Present	≥5 cm	multiple	present	absent	A	70.7	2357.3
197	<50	C	Present	Present	≥5 cm	single	present	present	B	254	5439.75
198	<50	B	Present	Present	≥5 cm	multiple	absent	absent	A	73.4	63827.8
199	≥50	A	Present	Absent	<2-4.99 cm cm	single	absent	absent	A	82.6	505.18
200	≥50	A	Absent	Absent	≥5 cm	single	absent	absent	A	40	5.7
201	<50	C	Present	Present	≥5 cm	multiple	present	absent	B	258	40259.8
202	<50	C	Present	Absent	≥5 cm	multiple	present	present	A	459	328684
203	<50	C	Present	Present	≥5 cm	multiple	present	absent	B	416	181579
204	<50	C	Present	Present	≥5 cm	single	absent	absent	A	33.3	5.1
205	≥50	A	Present	Present	2-4.99 cm	single	absent	absent	A	105.7	11.49
206	<50	A	Present	Absent	≥5 cm	single	absent	absent	A	122.3	5.15
207	≥50	C	Present	Absent	≥5 cm	single	present	present	B	405	317210
208	≥50	C	Present	Absent	≥5 cm	single	present	present	A	253.4	5435.16
209	<50	C	Present	Absent	≥5 cm	single	absent	absent	B	150.3	9.61
210	<50	A	Present	Absent	≥5 cm	single	absent	absent	A	62.7	5.85
211	<50	A	Present	Absent	2-4.99 cm	single	absent	absent	A	47.4	45.42
212	<50	C	Present	Present	≥5 cm	multiple	present	present	B	220	400000
213	≥50	C	Present	Absent	≥5 cm	single	absent	absent	A	72	785.93
214	<50	C	Present	Absent	≥5 cm	multiple	present	absent	B	92.8	455.84
215	≥50	A	Present	Present	≥5 cm	single	present	absent	A	147	13.06
216	≥50	C	Present	Present	2-4.99 cm	multiple	absent	absent	B	38.5	1497.66
217	<50	C	Present	Absent	≥5 cm	multiple	present	present	B	484	15028.7
218	≥50	A	Present	Absent	2-4.99 cm	single	absent	absent	A	46.5	15.48
219	<50	C	Present	Present	≥5 cm	single	present	absent	A	228.5	10.16
220	≥50	C	Absent	Absent	≥5 cm	multiple	present	absent	C	54.9	1.44
221	<50	B	Present	Absent	≥5 cm	single	absent	absent	B	173.5	59311.2
222	≥50	A	Present	Absent	2-4.99 cm	multiple	absent	absent	A	80.3	4.07
223	<50	C	Present	Absent	≥5 cm	multiple	present	present	A	383.4	2000
224	≥50	C	Absent	Absent	≥5 cm	single	present	absent	B	243.8	53578.7
225	≥50	A	Present	Absent	≥5 cm	single	absent	absent	A	180.5	4983.24
226	<50	B	Present	Absent	≥5 cm	multiple	absent	absent	A	63.5	70021.9
227	≥50	C	Present	Absent	≥5 cm	multiple	present	absent	B	218.6	473.83
228	≥50	C	Absent	Present	≥5 cm	multiple	present	absent	B	190	19720.7
229	≥50	B	Present	Present	2-4.99 cm	multiple	absent	absent	A	57	9.33
230	≥50	D	Present	Present	≥5 cm	multiple	absent	absent	B	518	271706
231	<50	B	Present	Absent	≥5 cm	multiple	absent	absent	A	59.3	7.89
232	<50	A	Absent	Present	≥5 cm	single	absent	absent	B	169	150746
233	≥50	A	Absent	Present	2-4.99 cm	single	absent	absent	A	34.1	2295.16
234	<50	C	Present	Absent	≥5 cm	single	present	present	B	485	2000
235	<50	A	Present	Present	≥5 cm	multiple	absent	absent	A	99.2	2397.44
236	≥50	A	Present	Present	2-4.99 cm	single	absent	absent	A	29.7	2.82
237	<50	C	Present	Absent	≥5 cm	multiple	present	absent	A	133	2747.75
238	≥50	C	Absent	Present	≥5 cm	single	present	present	A	49.6	399456
239	≥50	B	Present	Present	2-4.99 cm	multiple	absent	absent	A	197	3.52
240	≥50	A	Present	Absent	≥5 cm	single	absent	absent	A	62.9	1.47
241	<50	C	Present	Absent	≥5 cm	multiple	present	present	A	155.3	30.11
242	≥50	B	Present	Present	≥5 cm	single	absent	absent	B	255.6	6713.81
243	<50	C	Absent	Present	2-4.99 cm	single	present	absent	A	106	67.08
244	≥50	A	Present	Absent	2-4.99 cm	single	absent	absent	B	94.5	81.55
245	<50	C	Present	Present	≥5 cm	multiple	absent	present	A	43.7	194185
246	<50	B	Present	Absent	≥5 cm	single	absent	absent	A	110.3	47108
247	≥50	C	Present	Absent	≥5 cm	multiple	present	present	B	342	40000
248	<50	A	Present	Present	<2-4.99 cm cm	single	absent	absent	A	49.5	4.67
249	<50	C	Absent	Present	≥5 cm	multiple	present	absent	A	236.4	8268.1
250	≥50	B	Present	Absent	<2-4.99 cm cm	single	absent	absent	A	81.4	1.78
251	<50	A	Absent	Absent	2-4.99 cm	single	absent	absent	A	85.7	29.47
252	<50	C	Present	Absent	≥5 cm	multiple	present	absent	A	192.4	213.42
253	≥50	A	Absent	Absent	<2-4.99 cm cm	single	absent	absent	A	76.5	3.85
254	<50	C	Present	Absent	≥5 cm	single	absent	absent	B	499	311
255	≥50	A	Present	Present	2-4.99 cm	single	absent	absent	A	53.1	7.14
256	<50	B	Present	Absent	≥5 cm	single	present	absent	A	78.4	17957.6
257	≥50	A	Present	Absent	2-4.99 cm	single	absent	absent	A	71.6	109.43
258	<50	B	Absent	Absent	≥5 cm	multiple	absent	absent	A	171	2.58
259	≥50	B	Present	Absent	2-4.99 cm	single	absent	absent	B	67.5	91.93
260	<50	C	Present	Present	≥5 cm	multiple	present	absent	B	130.4	251.37
261	<50	C	Present	Absent	≥5 cm	single	present	absent	A	135.6	176854
262	≥50	A	Present	Absent	<2-4.99 cm cm	single	absent	absent	A	40.6	421.88
263	≥50	B	Present	Present	2-4.99 cm	multiple	absent	absent	A	147	1894.49
264	<50	B	Present	Present	≥5 cm	single	present	present	A	135.5	400000
265	≥50	C	Present	Present	≥5 cm	single	present	absent	A	173	10.47
266	≥50	C	Present	Present	≥5 cm	multiple	present	absent	B	196.5	2.15
267	<50	A	Present	Absent	2-4.99 cm	single	absent	absent	A	28.96	390.52
268	<50	C	Present	Present	≥5 cm	multiple	present	present	B	354.5	48533.4
269	<50	C	Present	Present	≥5 cm	multiple	present	absent	A	225	109465
270	≥50	C	Present	Present	≥5 cm	multiple	absent	absent	A	256	33986.7
271	≥50	C	Present	Absent	≥5 cm	multiple	present	present	B	281	364.63
272	<50	C	Present	Present	≥5 cm	multiple	absent	absent	B	164.5	1885.71
273	≥50	C	Absent	Present	≥5 cm	multiple	absent	present	B	321	4247.69
274	≥50	B	Present	Absent	≥5 cm	multiple	absent	absent	A	144	4.53
275	<50	B	Present	Present	≥5 cm	single	absent	absent	A	52.2	2163.18
276	<50	A	Absent	Absent	≥5 cm	multiple	absent	absent	A	103	3175.05
277	≥50	D	Present	Present	≥5 cm	single	present	absent	C	257	271.08
278	≥50	A	Present	Present	≥5 cm	single	absent	absent	A	31.06	939.05
279	<50	A	Present	Present	2-4.99 cm	multiple	absent	absent	C	61	2353.62
280	≥50	B	Present	Absent	<2-4.99 cm cm	multiple	absent	absent	A	90.5	231
281	≥50	A	Absent	Absent	2-4.99 cm	multiple	absent	absent	A	37.1	2.66
282	≥50	C	Present	Absent	2-4.99 cm	multiple	present	absent	C	159.8	559.32
283	≥50	D	Present	Present	≥5 cm	multiple	present	absent	C	334	159163
284	≥50	A	Absent	Absent	≥5 cm	multiple	absent	absent	A	512	2000
285	≥50	B	Present	Absent	≥5 cm	single	present	absent	C	52.4	2000
286	≥50	C	Absent	Absent	≥5 cm	single	absent	absent	B	65.1	2.99
287	<50	C	Absent	Present	≥5 cm	multiple	absent	absent	B	284.4	2000
288	<50	B	Present	Absent	≥5 cm	multiple	absent	absent	A	130.4	16.12
289	≥50	B	Absent	Present	2-4.99 cm	single	absent	absent	B	42.1	6.1
290	<50	C	Present	Present	≥5 cm	multiple	present	absent	B	241.4	142393
291	<50	A	Absent	Absent	≥5 cm	single	absent	absent	A	102.3	7.44
292	<50	A	Present	Absent	≥5 cm	multiple	absent	absent	A	58.2	54.33
293	<50	C	Present	Present	≥5 cm	multiple	present	absent	A	44	2373.55
294	≥50	B	Present	Absent	2-4.99 cm	single	absent	absent	A	26.64	1.89
295	≥50	A	Present	Absent	2-4.99 cm	single	absent	absent	A	188.3	918.37
296	≥50	A	Present	Absent	<2-4.99 cm cm	single	absent	absent	A	28.25	1.67
297	<50	C	Present	Present	≥5 cm	multiple	present	absent	B	332.4	62.45
298	≥50	B	Present	Absent	≥5 cm	multiple	absent	absent	A	75.6	40018.3
299	<50	A	Absent	Absent	≥5 cm	single	absent	absent	A	118.2	1.18
300	≥50	A	Present	Present	≥5 cm	multiple	absent	absent	C	176.7	29.62
301	<50	C	Present	Present	≥5 cm	multiple	present	absent	B	110.3	130.03
302	≥50	C	Present	Present	≥5 cm	multiple	absent	absent	B	226.7	5222.8
303	<50	B	Absent	Absent	≥5 cm	single	absent	absent	A	268.4	2000
304	≥50	A	Present	Absent	≥5 cm	single	absent	absent	A	176.8	5.34
305	≥50	C	Present	Present	≥5 cm	single	absent	absent	A	111	8991.05
306	≥50	B	Absent	Absent	≥5 cm	single	absent	absent	A	138.7	4.16
307	<50	C	Present	Present	≥5 cm	single	present	absent	A	459	17835.7
308	≥50	B	Absent	Absent	≥5 cm	single	present	absent	B	24	1.26
309	<50	B	Present	Present	≥5 cm	single	present	absent	A	246	1378.6
310	≥50	B	Present	Absent	≥5 cm	single	absent	absent	A	66.8	4.87
311	≥50	C	Absent	Present	<2-4.99 cm cm	single	absent	absent	B	122	3726.14
312	≥50	C	Present	Present	<2-4.99 cm cm	multiple	present	absent	A	100.8	295.5
313	<50	A	Present	Present	≥5 cm	single	absent	absent	A	39.8	241466
314	<50	B	Present	Absent	≥5 cm	multiple	present	absent	B	62.2	18.33
315	≥50	C	Present	Present	2-4.99 cm	multiple	absent	absent	B	110.7	12.6
316	<50	B	Present	Absent	≥5 cm	single	absent	absent	B	118.3	16.95
317	≥50	A	Present	Present	≥5 cm	single	absent	absent	A	62.2	1152.4
318	<50	C	Present	Absent	≥5 cm	multiple	present	absent	B	478	5.32
319	≥50	B	Present	Absent	2-4.99 cm	single	absent	absent	A	47.35	3.7
320	<50	C	Present	Absent	≥5 cm	single	absent	absent	B	358.6	2000
321	≥50	A	Present	Absent	2-4.99 cm	multiple	absent	absent	A	46.4	5.43
322	<50	C	Present	Absent	≥5 cm	single	absent	absent	A	101.5	241.09
323	≥50	D	Absent	Absent	≥5 cm	single	present	present	B	118	2.44
324	≥50	C	Absent	Present	≥5 cm	multiple	present	present	C	357	19831.5
325	<50	B	Present	Present	≥5 cm	single	absent	absent	B	64.8	2000
326	<50	A	Present	Present	2-4.99 cm	multiple	absent	absent	A	67.2	3.52
327	≥50	B	Present	Absent	≥5 cm	multiple	present	absent	B	359	22465.3
328	≥50	B	Present	Present	≥5 cm	multiple	present	absent	A	41.95	1.72
329	<50	A	Present	Absent	≥5 cm	single	absent	absent	A	161.8	4.43
330	≥50	B	Present	Absent	<2-4.99 cm cm	multiple	absent	absent	A	45.6	648.01
331	<50	B	Present	Present	<2-4.99 cm cm	multiple	absent	absent	A	25.9	116.52
332	≥50	A	Present	Absent	≥5 cm	single	absent	absent	A	62	45.71
333	<50	C	Present	Present	≥5 cm	single	absent	absent	A	191.4	765.28
334	<50	C	Present	Absent	≥5 cm	multiple	present	absent	B	184.7	400000
335	≥50	B	Absent	Absent	≥5 cm	multiple	present	absent	A	269	2000
336	≥50	A	Absent	Absent	≥5 cm	multiple	absent	absent	A	49.8	1.38
337	≥50	A	Present	Absent	<2-4.99 cm cm	multiple	absent	absent	A	18.5	3.32
338	≥50	C	Absent	Present	≥5 cm	single	present	present	A	125.3	3.58
339	<50	A	Present	Present	2-4.99 cm	single	absent	absent	A	83.1	2000
340	≥50	A	Absent	Absent	≥5 cm	single	absent	absent	A	65.5	494.32
341	<50	D	Present	Present	≥5 cm	multiple	absent	present	C	244.7	9.47
342	≥50	C	Present	Absent	≥5 cm	single	absent	absent	A	152	2.16
343	<50	C	Present	Absent	≥5 cm	single	present	absent	B	434	2000
344	≥50	C	Present	Present	≥5 cm	single	present	absent	C	145.2	2000
345	<50	C	Present	Absent	≥5 cm	single	absent	absent	A	211.8	14040.5
346	≥50	D	Present	Absent	≥5 cm	multiple	absent	absent	C	132.5	3509.88
347	<50	C	Present	Absent	≥5 cm	single	present	absent	B	186	2891.87
348	≥50	B	Present	Present	≥5 cm	single	absent	absent	B	39.7	11.42
349	≥50	B	Absent	Absent	≥5 cm	multiple	absent	absent	A	173	14.99
350	≥50	A	Present	Absent	<2-4.99 cm cm	multiple	absent	absent	A	128	2.9
351	≥50	B	Absent	Present	2-4.99 cm	multiple	absent	absent	B	71.9	84.05
352	<50	A	Present	Present	≥5 cm	single	absent	absent	A	88.7	12.93
353	≥50	A	Present	Absent	≥5 cm	single	absent	absent	A	27.66	1.91
354	<50	C	Present	Present	≥5 cm	single	absent	present	A	83.6	55.19
355	≥50	B	Absent	Absent	≥5 cm	multiple	absent	absent	A	52.8	1150.23
356	≥50	B	Present	Absent	≥5 cm	single	absent	absent	A	75.9	365.22
357	<50	A	Present	Present	2-4.99 cm	single	absent	absent	B	193	542.84
358	≥50	C	Present	Absent	≥5 cm	single	absent	absent	B	94.2	37506.9
359	<50	C	Present	Absent	≥5 cm	single	present	absent	A	100.6	839.73
360	<50	C	Present	Present	≥5 cm	single	present	absent	A	0.5	71196.8
361	≥50	C	Absent	Absent	≥5 cm	single	absent	absent	B	317	534.38
362	<50	A	Present	Absent	≥5 cm	single	present	absent	A	207.2	3.61
363	≥50	A	Absent	Absent	≥5 cm	multiple	absent	absent	A	39.1	25.8
364	≥50	C	Present	Absent	≥5 cm	multiple	absent	absent	A	290.3	1.57
365	≥50	C	Present	Absent	≥5 cm	single	absent	present	A	299	177.77
366	≥50	B	Absent	Absent	≥5 cm	multiple	present	absent	A	123	33889.6
367	≥50	C	Present	Absent	≥5 cm	multiple	present	absent	B	413.6	2000
368	<50	C	Present	Present	≥5 cm	single	absent	present	B	213	1998.23
369	<50	C	Present	Present	≥5 cm	multiple	absent	absent	A	226.7	26.36
370	≥50	C	Present	Present	≥5 cm	single	absent	absent	A	84.7	304.34
371	<50	A	Absent	Present	2-4.99 cm	multiple	absent	absent	A	112.9	2.67
372	≥50	D	Present	Present	≥5 cm	single	absent	absent	C	124.3	349.5
373	≥50	A	Present	Present	≥5 cm	single	absent	absent	A	216.6	2.52
374	≥50	A	Present	Present	2-4.99 cm	single	absent	absent	A	102.5	2.43
375	≥50	B	Absent	Present	2-4.99 cm	multiple	absent	absent	B	40.06	169.63
376	≥50	A	Absent	Absent	2-4.99 cm	multiple	absent	absent	A	49	14.13
377	<50	B	Present	Present	≥5 cm	single	absent	absent	A	74.7	15.97
378	≥50	C	Present	Absent	≥5 cm	multiple	present	absent	B	625	2000
379	≥50	A	Absent	Present	≥5 cm	single	absent	absent	A	26.8	2.41
380	<50	C	Present	Present	≥5 cm	single	present	absent	A	90.6	386.79
381	<50	C	Present	Present	≥5 cm	single	present	absent	A	99.5	28008.6
382	<50	C	Present	Absent	≥5 cm	single	present	absent	A	45.1	11.74
383	≥50	C	Present	Absent	≥5 cm	multiple	absent	absent	A	333	91.53
384	<50	C	Absent	Absent	≥5 cm	multiple	present	absent	A	217.2	400000
385	≥50	C	Present	Absent	≥5 cm	multiple	present	absent	A	314	2.16
386	≥50	C	Present	Present	2-4.99 cm	multiple	absent	absent	B	384	3451.83
387	<50	C	Present	Absent	≥5 cm	multiple	present	absent	A	470	5745
388	≥50	C	Absent	Present	≥5 cm	multiple	absent	present	B	178	1.29
389	<50	C	Present	Absent	≥5 cm	multiple	absent	absent	A	1221	125019
390	≥50	A	Present	Absent	2-4.99 cm	single	absent	absent	A	48.7	34.55
391	<50	B	Present	Absent	≥5 cm	single	absent	absent	A	123.8	583.86
392	<50	B	Absent	Absent	≥5 cm	multiple	absent	absent	A	199.7	17210.8
393	≥50	C	Present	Present	≥5 cm	single	present	present	B	67	2000
394	≥50	A	Absent	Absent	2-4.99 cm	single	absent	absent	B	59.5	11.85
395	≥50	C	Present	Present	≥5 cm	multiple	present	absent	B	294	2000
396	<50	A	Present	Absent	≥5 cm	single	present	absent	A	463	91834.6
397	≥50	B	Present	Absent	≥5 cm	multiple	absent	absent	A	57.9	3.86
398	<50	B	Present	Absent	2-4.99 cm	single	absent	absent	A	257	9588.5
399	≥50	B	Present	Present	≥5 cm	multiple	absent	absent	A	143	15.87
400	≥50	B	Present	Present	≥5 cm	multiple	absent	absent	A	77.4	0.95
401	≥50	C	Present	Present	2-4.99 cm	single	present	absent	C	60.3	51.99
402	≥50	A	Present	Present	≥5 cm	single	absent	absent	A	77.3	38684.8
403	<50	C	Present	Absent	≥5 cm	multiple	absent	absent	A	127.4	1204.77
404	<50	B	Present	Present	≥5 cm	single	present	absent	A	0.7	2303.32
405	<50	A	Absent	Present	2-4.99 cm	single	absent	absent	A	505.5	166.75
406	<50	B	Present	Absent	≥5 cm	single	absent	present	A	134.4	111.23
407	≥50	A	Present	Absent	2-4.99 cm	multiple	absent	absent	A	45	12.79
408	<50	B	Present	Present	2-4.99 cm	multiple	absent	absent	A	102.2	1965.87
409	<50	C	Present	Absent	≥5 cm	single	present	absent	A	379	10.51
410	<50	C	Present	Absent	≥5 cm	multiple	present	absent	A	111	13.26
411	<50	C	Absent	Absent	≥5 cm	single	absent	present	B	326	5.93
412	≥50	A	Present	Present	≥5 cm	multiple	absent	absent	A	87.3	24.07
413	≥50	A	Present	Present	≥5 cm	single	present	absent	A	100	66.23
414	<50	B	Absent	Absent	2-4.99 cm	multiple	absent	absent	A	105.1	2.1
415	≥50	A	Present	Present	2-4.99 cm	single	absent	absent	A	38	11.69
416	<50	C	Present	Absent	≥5 cm	multiple	present	absent	B	205.6	52164.2
417	<50	B	Present	Present	≥5 cm	single	present	absent	A	123.8	893.77
418	≥50	C	Present	Absent	≥5 cm	single	present	present	B	184	2000
419	≥50	C	Present	Absent	≥5 cm	multiple	present	absent	C	184.6	78.4
420	<50	D	Absent	Absent	≥5 cm	multiple	present	absent	C	324	400000
421	<50	C	Absent	Present	≥5 cm	single	present	absent	A	263	135.88
422	≥50	A	Present	Present	<2-4.99 cm cm	single	absent	absent	B	36.2	95.94
423	<50	A	Present	Present	≥5 cm	single	absent	absent	B	152.8	1.37
424	<50	D	Present	Present	≥5 cm	multiple	present	absent	C	472	303345
425	<50	C	Present	Absent	≥5 cm	single	present	absent	A	173.3	400000
426	<50	C	Present	Present	2-4.99 cm	single	absent	absent	A	80	99.9
427	<50	C	Present	Present	≥5 cm	multiple	absent	absent	A	113.7	26366
428	<50	A	Present	Present	≥5 cm	single	absent	absent	A	42.4	351.59
429	<50	C	Absent	Absent	≥5 cm	single	absent	absent	A	55.9	17685
430	≥50	C	Absent	Absent	≥5 cm	multiple	present	absent	A	113.1	184.06
431	<50	C	Present	Absent	≥5 cm	multiple	present	present	A	167.4	896.07
432	<50	C	Present	Present	≥5 cm	single	present	absent	A	72.1	0.64
433	≥50	C	Present	Present	≥5 cm	multiple	absent	absent	A	158.2	25082.5
434	<50	C	Present	Present	≥5 cm	multiple	present	present	A	168.4	2518.8
435	≥50	C	Present	Absent	≥5 cm	single	absent	absent	A	63.4	282.7
436	<50	B	Present	Present	≥5 cm	single	absent	absent	A	150.2	5.5
437	<50	C	Absent	Absent	≥5 cm	single	present	absent	B	285.6	11652.6
438	≥50	D	Absent	Absent	≥5 cm	multiple	present	present	C	459	1.44
439	≥50	A	Present	Present	≥5 cm	single	absent	absent	A	81.5	14.67
440	≥50	C	Present	Present	≥5 cm	multiple	present	absent	A	176.4	53558.5
441	≥50	A	Present	Absent	2-4.99 cm	single	absent	absent	A	149.6	2000
442	≥50	C	Absent	Absent	≥5 cm	multiple	present	absent	B	538	400000
443	≥50	C	Absent	Absent	≥5 cm	single	present	absent	A	201.6	64437.6
444	<50	A	Present	Absent	≥5 cm	single	absent	absent	A	142.5	404.03
445	≥50	B	Present	Absent	≥5 cm	single	present	present	B	331	5.4
446	≥50	A	Present	Absent	2-4.99 cm	multiple	absent	absent	B	35.9	5093.31
447	<50	A	Present	Absent	≥5 cm	single	absent	absent	A	36.7	329.88
448	≥50	C	Absent	Present	≥5 cm	single	absent	absent	A	39.16	20.31
449	≥50	A	Present	Absent	2-4.99 cm	multiple	absent	absent	A	27.46	5.54
450	≥50	C	Present	Absent	≥5 cm	single	absent	absent	A	70.6	45.9
451	≥50	A	Absent	Present	≥5 cm	single	absent	absent	B	111.6	2046.95
452	≥50	A	Present	Present	≥5 cm	single	absent	absent	A	158.5	15077.3
453	<50	A	Absent	Present	≥5 cm	single	absent	absent	A	38.7	34632.6
454	<50	A	Present	Absent	≥5 cm	single	absent	absent	A	65.3	1122.59
455	≥50	C	Absent	Present	≥5 cm	multiple	present	absent	A	161	5677.12
456	≥50	A	Absent	Present	≥5 cm	single	absent	absent	A	64.2	1.99
457	≥50	C	Present	Absent	≥5 cm	multiple	absent	present	A	121	2.54
458	<50	A	Present	Absent	≥5 cm	multiple	absent	absent	A	96.7	1.4
459	≥50	A	Present	Present	≥5 cm	single	absent	absent	A	202	6.7
460	≥50	B	Absent	Absent	≥5 cm	single	absent	absent	A	64.5	767.99
461	≥50	C	Absent	Present	2-4.99 cm	multiple	present	absent	A	48.2	297.43
462	<50	C	Absent	Present	2-4.99 cm	single	present	absent	A	42.9	278.83
463	≥50	A	Present	Absent	2-4.99 cm	single	absent	absent	A	56.3	222.65
464	≥50	A	Present	Absent	≥5 cm	single	absent	absent	A	197	531.83
465	≥50	A	Present	Absent	≥5 cm	single	absent	absent	A	179	16.13
466	≥50	B	Present	Absent	≥5 cm	multiple	absent	absent	A	230.3	15988.5
467	≥50	A	Present	Present	2-4.99 cm	single	absent	absent	A	66.8	11.62
468	≥50	A	Absent	Absent	2-4.99 cm	single	absent	absent	A	37.3	3.14
469	<50	C	Present	Absent	≥5 cm	single	present	absent	B	160.6	31088
470	<50	C	Present	Present	2-4.99 cm	single	absent	absent	A	17.65	129.91
471	<50	B	Absent	Absent	≥5 cm	multiple	present	present	B	43.4	524.14
472	<50	A	Absent	Absent	2-4.99 cm	single	absent	absent	A	60	4.77
473	≥50	A	Present	Present	≥5 cm	single	absent	absent	A	23.15	4.47
474	<50	B	Present	Absent	≥5 cm	single	absent	absent	A	192	1291.45
475	<50	C	Present	Absent	≥5 cm	multiple	present	present	B	372	138.8
476	≥50	B	Absent	Absent	2-4.99 cm	single	absent	absent	B	66.6	4.65
477	≥50	A	Absent	Present	<2-4.99 cm cm	single	absent	absent	A	45.7	208.19
478	≥50	B	Present	Present	≥5 cm	single	present	absent	C	75.3	473.8
479	≥50	B	Absent	Present	≥5 cm	multiple	present	absent	A	96.1	348.85
480	<50	A	Present	Absent	2-4.99 cm	single	absent	absent	A	36.36	4.48
481	≥50	A	Present	Absent	≥5 cm	single	absent	absent	A	120.4	5.84
482	≥50	C	Absent	Present	≥5 cm	multiple	absent	absent	A	77.7	553.23
483	<50	B	Absent	Present	2-4.99 cm	single	absent	absent	A	36.9	12.43
484	<50	C	Absent	Absent	2-4.99 cm	single	present	absent	A	109.9	20000
485	≥50	A	Present	Present	2-4.99 cm	multiple	absent	absent	A	56.9	281.64
486	≥50	A	Absent	Present	2-4.99 cm	single	absent	absent	A	69.2	2582.8
487	≥50	B	Absent	Absent	≥5 cm	multiple	absent	absent	A	53.8	2291.38
488	≥50	C	Absent	Absent	2-4.99 cm	multiple	absent	absent	A	85	71726.7
489	<50	C	Present	Absent	≥5 cm	multiple	present	absent	A	85.4	1660.7
490	≥50	A	Absent	Absent	≥5 cm	single	absent	absent	A	49.5	4.14
491	≥50	A	Present	Absent	≥5 cm	single	absent	absent	A	109.4	1540.57
492	<50	C	Absent	Absent	≥5 cm	multiple	present	present	A	364.4	2000
493	<50	A	Present	Present	2-4.99 cm	single	absent	absent	A	74	17
494	<50	C	Present	Absent	≥5 cm	single	absent	present	B	520	44.67
495	≥50	C	Absent	Absent	≥5 cm	single	absent	present	A	231	5.33
496	≥50	A	Absent	Absent	2-4.99 cm	multiple	absent	absent	B	63.3	28.8
497	≥50	A	Absent	Absent	2-4.99 cm	multiple	absent	absent	A	40.86	2.88
498	≥50	C	Present	Present	2-4.99 cm	multiple	present	absent	B	189.7	14845.2
499	≥50	A	Absent	Absent	≥5 cm	single	absent	absent	A	53.4	18.54
500	<50	A	Absent	Absent	≥5 cm	single	absent	absent	A	81	2000
501	≥50	B	Absent	Absent	≥5 cm	multiple	present	absent	B	91.8	23243.3
502	≥50	C	Present	Present	≥5 cm	single	present	present	B	140.6	58.43
503	<50	B	Present	Present	≥5 cm	single	absent	absent	A	71.6	332.2
504	≥50	A	Present	Present	2-4.99 cm	single	absent	absent	A	49	148.72
505	≥50	C	Absent	Absent	≥5 cm	multiple	present	absent	A	58.8	245.11
506	<50	A	Absent	Present	≥5 cm	single	absent	absent	A	41.3	2.02
507	<50	A	Present	Present	<2-4.99 cm cm	single	absent	absent	A	35.55	18.22
508	≥50	A	Absent	Absent	2-4.99 cm	single	absent	absent	A	104	390.51
509	≥50	C	Present	Absent	≥5 cm	multiple	present	present	A	214.7	19593.1
510	≥50	C	Absent	Absent	≥5 cm	single	present	present	A	132.2	1.59
511	≥50	C	Absent	Present	≥5 cm	multiple	absent	absent	A	132	250.85
512	<50	C	Present	Absent	≥5 cm	single	absent	absent	A	287.5	221166
513	≥50	A	Present	Absent	≥5 cm	single	absent	absent	A	45.4	3.81
514	≥50	A	Present	Present	2-4.99 cm	single	absent	absent	B	91.5	3.66
515	≥50	C	Present	Absent	≥5 cm	single	present	present	B	234.4	20000
516	<50	C	Present	Present	≥5 cm	single	present	absent	A	70	8279.99
517	≥50	C	Present	Absent	≥5 cm	single	present	present	B	250	23.61
518	≥50	A	Absent	Absent	2-4.99 cm	single	present	absent	B	70.3	5.59
519	<50	C	Absent	Present	≥5 cm	single	absent	absent	A	540	4402.83
520	<50	C	Present	Absent	≥5 cm	multiple	absent	absent	A	106.7	5931.63
521	≥50	A	Absent	Present	2-4.99 cm	single	absent	absent	A	46.4	18.56
522	<50	B	Absent	Absent	≥5 cm	single	absent	absent	A	110.1	70366.1
523	≥50	C	Present	Absent	≥5 cm	single	present	present	B	506	400000
524	≥50	C	Absent	Present	≥5 cm	single	absent	absent	A	146	2.39
525	<50	C	Absent	Absent	≥5 cm	single	present	present	A	200	4616.36
526	≥50	A	Absent	Absent	≥5 cm	single	absent	absent	A	56.7	18.74
527	<50	B	Absent	Absent	2-4.99 cm	single	absent	absent	A	34.1	1.86
528	≥50	A	Present	Present	≥5 cm	multiple	present	absent	C	25.76	3.49
529	≥50	C	Absent	Absent	≥5 cm	multiple	present	absent	A	54.5	2.34
530	≥50	A	Present	Present	<2-4.99 cm cm	single	absent	absent	A	145	8.41
531	≥50	D	Present	Present	≥5 cm	single	present	present	B	754	27487.4
532	≥50	A	Present	Present	2-4.99 cm	single	absent	absent	A	79.4	1193.62
533	<50	C	Present	Present	2-4.99 cm	single	absent	absent	A	53.4	1225.26
534	≥50	C	Present	Present	≥5 cm	multiple	absent	absent	B	50.5	30.04
535	<50	A	Present	Present	2-4.99 cm	single	absent	absent	A	60.4	811.45
536	≥50	A	Present	Absent	2-4.99 cm	single	absent	absent	B	57.4	6.14
537	<50	A	Present	Present	≥5 cm	single	absent	absent	A	39.8	62161.6
538	≥50	A	Absent	Absent	<2-4.99 cm cm	single	absent	absent	A	34.13	3.98
539	<50	C	Present	Present	≥5 cm	multiple	present	absent	B	64	12.11
540	≥50	B	Absent	Absent	≥5 cm	multiple	absent	absent	A	187.7	28025.8
541	≥50	C	Present	Absent	≥5 cm	single	absent	absent	A	78.7	4.76
542	≥50	A	Present	Present	2-4.99 cm	multiple	absent	absent	A	145.8	636.8
543	≥50	C	Absent	Absent	≥5 cm	multiple	present	absent	B	75.1	48682.8
544	≥50	A	Absent	Absent	2-4.99 cm	single	absent	absent	A	26.3	2.87
545	<50	A	Present	Absent	≥5 cm	single	absent	absent	A	111.4	178.5
546	≥50	C	Absent	Present	≥5 cm	single	absent	absent	A	44.1	2.22
547	≥50	C	Absent	Absent	≥5 cm	single	present	absent	A	46.85	3.66
548	≥50	C	Present	Present	≥5 cm	multiple	present	absent	B	314	7.53
549	≥50	B	Present	Present	≥5 cm	multiple	absent	absent	A	65.8	1488.27
550	≥50	C	Absent	Absent	≥5 cm	multiple	present	absent	A	55.2	2210.5
551	<50	C	Present	Absent	≥5 cm	single	present	absent	A	76.8	2000
552	<50	C	Present	Present	≥5 cm	single	present	absent	A	90.7	18580.9
553	≥50	B	Present	Present	2-4.99 cm	single	absent	absent	A	35.46	70.67
554	≥50	B	Present	Absent	2-4.99 cm	single	absent	absent	A	122.6	78.2
555	<50	C	Absent	Absent	≥5 cm	multiple	present	absent	A	57.6	76933.2
556	<50	C	Present	Absent	≥5 cm	single	absent	present	A	164.6	324896
557	<50	A	Present	Present	2-4.99 cm	single	absent	absent	A	28	10.24
558	<50	C	Present	Absent	≥5 cm	multiple	absent	present	B	148	107.62
559	≥50	A	Absent	Absent	≥5 cm	single	absent	absent	A	23.4	5.23
560	≥50	A	Present	Absent	<2-4.99 cm cm	single	absent	absent	A	178.7	1.83
561	≥50	A	Absent	Absent	<2-4.99 cm cm	single	absent	absent	A	87	3.63
562	<50	C	Absent	Present	≥5 cm	single	absent	present	A	231.5	966.4
563	<50	C	Present	Absent	≥5 cm	multiple	present	present	A	724	25.3
564	≥50	C	Absent	Absent	≥5 cm	multiple	absent	absent	A	102.6	1241.61
565	<50	A	Absent	Present	2-4.99 cm	multiple	absent	absent	A	31.2	2.55
566	≥50	C	Present	Present	≥5 cm	multiple	present	absent	B	131.5	53.32
567	≥50	C	Present	Present	≥5 cm	multiple	absent	absent	A	81.9	2207.39
568	≥50	A	Present	Absent	≥5 cm	single	absent	absent	A	93.1	21.78
569	<50	A	Absent	Absent	2-4.99 cm	single	absent	absent	A	78.7	2000
570	<50	C	Present	Present	≥5 cm	multiple	present	present	B	370	200000
571	<50	B	Present	Present	≥5 cm	single	absent	absent	A	157.5	5.05
572	≥50	C	Present	Absent	≥5 cm	multiple	absent	absent	B	167	2.98
573	<50	C	Present	Absent	2-4.99 cm	multiple	present	absent	A	92	528.34
574	<50	C	Absent	Absent	≥5 cm	multiple	present	present	C	92.8	50.71
575	<50	C	Present	Absent	≥5 cm	multiple	present	absent	A	97.1	21362.3
576	≥50	C	Present	Absent	≥5 cm	multiple	present	absent	B	58	2585.9
577	≥50	C	Absent	Absent	≥5 cm	single	present	absent	A	109.7	94.65
578	<50	B	Present	Present	≥5 cm	single	absent	present	A	117	11.8
579	≥50	A	Present	Absent	≥5 cm	single	absent	absent	A	90.3	3.07
580	<50	A	Present	Absent	2-4.99 cm	single	absent	absent	A	76.9	1541.43
581	≥50	C	Present	Present	≥5 cm	multiple	absent	absent	A	86	29.33
582	≥50	B	Present	Absent	≥5 cm	multiple	absent	absent	A	105	338.17
583	≥50	C	Present	Absent	≥5 cm	single	present	absent	A	46.55	145075
584	≥50	C	Absent	Present	≥5 cm	multiple	present	present	B	412	27486
585	≥50	C	Present	Absent	≥5 cm	multiple	present	absent	C	334	1960.11
586	≥50	C	Absent	Absent	≥5 cm	multiple	present	absent	A	78.2	2000
587	<50	C	Present	Absent	≥5 cm	multiple	absent	present	B	63.3	2000
588	≥50	A	Present	Present	≥5 cm	single	present	absent	A	70	6.98
589	≥50	B	Absent	Absent	≥5 cm	multiple	absent	present	A	81.8	2000
590	≥50	C	Present	Absent	≥5 cm	multiple	absent	present	A	151.8	34935.1
591	<50	C	Present	Present	≥5 cm	multiple	present	absent	A	629	2000
592	≥50	C	Absent	Absent	≥5 cm	multiple	absent	absent	A	163.3	108998
593	<50	C	Present	Absent	≥5 cm	single	absent	present	A	56.6	2.28
594	<50	C	Present	Absent	≥5 cm	multiple	present	absent	A	312	400000
595	<50	C	Present	Present	≥5 cm	multiple	absent	present	A	160	529.86
596	≥50	C	Present	Present	<2-4.99 cm cm	multiple	absent	absent	A	101.9	18143.8
597	≥50	A	Present	Absent	2-4.99 cm	multiple	absent	absent	A	100.7	259.93
598	≥50	C	Present	Present	≥5 cm	multiple	absent	present	A	106.9	64.83
599	≥50	A	Absent	Absent	≥5 cm	multiple	absent	absent	A	154.7	28.82
600	≥50	C	Absent	Absent	≥5 cm	multiple	absent	present	A	79.5	3.61
601	≥50	B	Present	Present	2-4.99 cm	single	absent	absent	A	60	178.8
602	≥50	A	Absent	Absent	2-4.99 cm	single	absent	present	A	75.5	2.05
603	<50	B	Present	Absent	≥5 cm	multiple	absent	absent	A	164	12103.7
604	<50	A	Present	Absent	≥5 cm	single	absent	absent	B	70.5	2.03
605	<50	A	Present	Absent	2-4.99 cm	single	absent	absent	A	80.8	8.61
606	<50	B	Present	Absent	≥5 cm	multiple	absent	absent	A	73.3	4.32
607	≥50	C	Absent	Absent	≥5 cm	multiple	absent	absent	A	293	117.5
608	≥50	C	Present	Present	≥5 cm	single	present	absent	B	90	2000
609	<50	C	Present	Absent	≥5 cm	multiple	present	present	A	125.4	11678.5
610	≥50	B	Absent	Present	2-4.99 cm	single	present	absent	A	120.7	1480.92
611	≥50	C	Absent	Absent	≥5 cm	multiple	present	absent	A	334	4827.14
612	≥50	A	Absent	Present	2-4.99 cm	single	absent	absent	A	228.5	77.28
613	<50	C	Present	Absent	≥5 cm	multiple	present	absent	A	52.6	9.07
614	≥50	A	Present	Absent	≥5 cm	single	absent	absent	A	196.6	10.29
615	<50	C	Present	Absent	≥5 cm	multiple	present	present	A	251	84461.4
616	≥50	A	Present	Present	2-4.99 cm	single	absent	absent	A	63.1	127.3
617	≥50	B	Present	Absent	2-4.99 cm	multiple	absent	absent	A	28.45	119.9
618	≥50	B	Absent	Absent	≥5 cm	multiple	absent	absent	A	34.76	2327.74
619	≥50	B	Present	Present	2-4.99 cm	multiple	absent	absent	A	58.8	5.86
620	<50	B	Present	Absent	2-4.99 cm	multiple	present	absent	A	127.7	2028.99
621	≥50	C	Present	Present	≥5 cm	multiple	present	present	A	383	96992.9
622	<50	A	Present	Absent	≥5 cm	single	absent	absent	A	144.4	1930.2
623	≥50	A	Absent	Absent	≥5 cm	single	present	absent	A	71.6	274.82
624	<50	C	Present	Present	≥5 cm	multiple	present	absent	B	61.6	2.97
625	≥50	B	Present	Absent	≥5 cm	multiple	absent	absent	B	61.6	12.52
626	≥50	C	Present	Absent	≥5 cm	multiple	absent	present	B	94.5	241.5
627	<50	C	Present	Absent	≥5 cm	multiple	present	absent	A	70.4	17.9
628	<50	C	Present	Absent	≥5 cm	single	present	absent	A	190.6	2000
629	<50	C	Present	Present	≥5 cm	single	absent	absent	A	41.65	13389.1
630	≥50	A	Present	Present	2-4.99 cm	single	absent	absent	A	75.9	2.88
631	<50	C	Present	Absent	≥5 cm	single	present	present	A	206	10730.1
632	≥50	B	Present	Absent	≥5 cm	multiple	absent	absent	A	84.1	2000
633	<50	C	Present	Absent	≥5 cm	multiple	present	present	A	350	152.2
634	<50	A	Present	Absent	≥5 cm	single	absent	absent	B	229	128.23
635	<50	A	Present	Absent	≥5 cm	single	absent	absent	A	127.5	12052.7
636	<50	B	Present	Present	2-4.99 cm	multiple	absent	absent	B	39.2	58.26
637	≥50	C	Present	Present	≥5 cm	multiple	present	absent	B	235.8	401.14
638	≥50	C	Present	Present	≥5 cm	multiple	present	absent	C	65.2	626.37
639	<50	C	Present	Absent	≥5 cm	single	present	absent	A	328	2000
640	<50	C	Present	Present	≥5 cm	single	present	absent	A	248.4	14.39
641	<50	C	Present	Present	≥5 cm	single	present	absent	B	179.6	177724
642	<50	D	Present	Present	2-4.99 cm	single	absent	absent	B	83.2	23.07
643	<50	C	Present	Absent	≥5 cm	multiple	present	absent	A	110.8	8845.87
644	≥50	A	Absent	Absent	2-4.99 cm	single	absent	absent	A	41.8	0.81
645	≥50	C	Absent	Present	≥5 cm	multiple	absent	absent	B	109.2	27.65
646	<50	D	Present	Present	≥5 cm	multiple	present	present	C	103.2	117.56
647	<50	B	Present	Present	≥5 cm	multiple	absent	absent	A	58.6	19.39
648	<50	C	Present	Absent	2-4.99 cm	multiple	present	absent	B	204	1564.75
649	≥50	B	Present	Present	≥5 cm	multiple	present	present	A	133.3	11787.4
650	≥50	A	Present	Present	≥5 cm	multiple	present	absent	A	19.4	2114.83
651	≥50	A	Present	Absent	2-4.99 cm	single	absent	absent	A	50.8	5.95
652	<50	C	Present	Present	≥5 cm	multiple	present	absent	A	155	172759
653	<50	B	Present	Present	≥5 cm	multiple	absent	absent	A	357.4	30.72
654	<50	B	Present	Present	2-4.99 cm	multiple	present	absent	A	63.2	2000
655	<50	C	Present	Absent	≥5 cm	multiple	absent	present	A	361.4	1792.06
656	<50	A	Present	Present	2-4.99 cm	multiple	absent	absent	B	35.8	1613.68
657	<50	A	Absent	Present	2-4.99 cm	single	absent	absent	A	88.7	1474.58
658	≥50	C	Absent	Absent	≥5 cm	multiple	absent	present	B	201.2	48.66
659	<50	C	Absent	Absent	≥5 cm	multiple	present	present	B	436	75412.6
